# Supplementary material for: Mechanical and Tribological Behavior of Functionally Graded Unidirectional Glass Fiber-Reinforced Epoxy Composites
Source: Polymers (Basel). 2022 May 18;14(10):2057. doi: 10.3390/polym14102057 (PMC9147567; doi:10.3390/polym14102057)
Supplement: Supplementary file 1 [file polymers-14-02057-s001.zip]

Archive with 1 entries (1 files):
- polymers-1710300-supplementary.pdf
